# Supplementary material for: Case Report: The Complete Remission of a Mixed Germ Cell Tumor With Somatic Type Malignancy of Sarcoma Type With a GCT-Oriented Therapy: Clinical Findings and Genomic Profiling
Source: Front Oncol. 2021 Mar 16;11:633543. doi: 10.3389/fonc.2021.633543 (PMC8008106; doi:10.3389/fonc.2021.633543)
Supplement: Supplementary Table 1 — Mutational events in the primary tumor and TMT relapse in sarcoma samples. [file Table_1.xlsx]

## Sheet: Foglio1
RELEVANT GENE ALTERATIONS
primary tumor		relapse MTM in sarcoma
gene	mutation	gene	mutation
KDR	Amplification	KDR	Amplification
KIT	Amplification	KIT	Amplification
PDGFRA	Amplification	PDGFRA	Amplification
KRAS	Amplification	KRAS	Amplification
-		NF1	rearrangement exon54
VUS (Variants of unknown significance)
primary tumor		relapse MTM in sarcoma
gene	mutation	gene	mutation
BRAF	A33_A34insGA	BRAF	A33_A34insGA
FANCA	R1144W	FANCA	R1144W
KEAP1	V440A	KEAP1	V440A
MTOR	D2459H	-
PIK3C2G	amplification	PIK3C2G	amplification
POLE	I843V	-
PTPRO	L767V and amplification	PTPRO	L767V
SPEN	A3327V	SPEN	A3327V
-		CARD11	amplification
-		PMS2	amplification
-		RAC1	amplification
